# Supplementary material for: Noise leads to the perceived increase in evolutionary rates over short time scales
Source: PLoS Comput Biol. 2024 Sep 13;20(9):e1012458. doi: 10.1371/journal.pcbi.1012458 (PMC11424004; doi:10.1371/journal.pcbi.1012458)
Supplement: S1 Table — Rows highlighted in bold indicate the models with the lowest AIC overall from the seven models fitted to each dataset. The values in parentheses beneath each of the model parameters denote the two ends of the 95% confidence interval obtained from our uncertainty analyses. (XLSX) [file pcbi.1012458.s014.xlsx]

## Sheet: supplemental_table
dataset	reference	model	deltaAIC	AIC	n	nfreeparams	r2_OO	r2_OR_mean	r2_OR_sd	r2_RR_mean	r2_RR_sd	param_h	param_m	param_b	param_h_lower	param_h_upper	param_m_lower	param_m_upper	param_b_lower	param_b_upper	h_randomized_mean	h_randomized_lower_CI	h_randomized_upper_CI	m_randomized_mean	m_randomized_lower_CI	m_randomized_upper_CI	b_randomized_mean	b_randomized_lower_CI	b_randomized_upper_CI
Pure birth simulation		hmb	0	-116571	25000	3	0.000652163	1.22712e-05	1.16312e-06	0.178561	0.0038076	-0.0109561	-0.000284454	0.106443	-0.0138978	-0.00512454	-0.000375426	-0.000213339	0.10321	0.109335	2.29116	2.14741	2.42311	-0.00529198	-0.00636084	-0.00449908	0.163529	0.133695	0.202773
Pure birth simulation		0mb	7.57332	-116563	25000	2	0.000269329	0.00024345	2.9526e-07	0.102794	0.00102161	0	-0.000137826	0.101877	0	0	-0.000142799	-4.02279e-05	0.099375	0.103637	0	0	0	-0.0250109	-0.0254406	-0.0245613	0.922673	0.907872	0.937061
Pure birth simulation		00b	12.3075	-116558	25000	1	0	0	0	0	0	0	0	0.100152	0	0	0	0	0.0982823	0.102024	0	0	0	0	0	0	0.570398	0.562413	0.578116
Pure birth simulation		h0b	13.9239	-116557	25000	2	1.53443e-05	1.77832e-06	2.16067e-07	0.176246	0.00413418	-0.00164456	0	0.100565	-0.00164456	-0.000660668	0	0	0.0985956	0.10242	2.58952	2.48999	2.6913	0	0	0	0.0268526	0.0163669	0.0402861
Pure birth simulation		hm0	3505.52	-113065	25000	2	0.000599851	2.97336e-06	3.33561e-07	0.176862	0.00408952	0.173363	0.00340351	0	0.167973	0.17906	0.00328742	0.00352156	0	0	2.68557	2.60823	2.75609	-0.000380109	-0.000570333	-0.000158143	0	0	0
Pure birth simulation		h00	9802.38	-106768	25000	1	1.01086e-05	2.28119e-06	1.21511e-07	0.176489	0.00411413	0.204795	0	0	0.19812	0.211328	0	0	0	0	2.67578	2.60422	2.74143	0	0	0	0	0	0
Pure birth simulation		0m0	10026.6	-106544	25000	1	0.00027201	0.000273634	1.42099e-08	0.125615	0.00136498	0	0.0040452	0	0	0	0.00391048	0.00418006	0	0	0	0	0	0.00868501	0.00858049	0.0088116	0	0	0
Uyeda et al. (2011)	1	hmb	0	3672.69	5886	3	0.869372	0.855521	0.000400218	0.868255	0.00105279	0.0301601	-0.000483072	0.059084	0.0285055	0.0318799	-0.000624782	0.000489683	0.0507305	0.0688907	0.0385242	0.0382914	0.0388483	2.01616e-06	-8.88235e-06	2.32855e-05	-1.38254e-05	-0.000944232	0.00086754
Uyeda et al. (2011)	1	h0b	0.641234	3673.33	5886	2	0.869296	0.855527	0.000442139	0.86826	0.00105199	0.0301935	0	0.0578656	0.0285418	0.0319749	0	0	0.0487192	0.0681376	0.0385278	0.0382458	0.0386643	0	0	0	2.74519e-05	-0.000361625	0.000980582
Uyeda et al. (2011)	1	hm0	164.658	3837.35	5886	2	0.864762	0.855546	0.000176943	0.86826	0.00105213	0.0321909	0.0342253	0	0.0304473	0.0339605	0.0270975	0.042775	0	0	0.0385309	0.0384704	0.0386134	1.76636e-06	-3.71261e-06	1.73573e-05	0	0	0
Uyeda et al. (2011)	1	h00	713.252	4385.94	5886	1	0.855563	0.855563	1.63611e-16	0.86828	0.00105198	0.0385305	0	0	0.0365549	0.040604	0	0	0	0	0.0385305	0.0385305	0.0385306	0	0	0	0	0	0
Uyeda et al. (2011)	1	0mb	11922.6	15595.3	5886	2	0.00473393	0.00275174	0.000460374	0.00521913	0.00104445	0	-0.0787758	7.73623	0	0	-0.0856676	-0.0432471	6.77949	8.70722	0	0	0	-0.0789547	-0.0803112	-0.0775766	7.73854	7.6027	7.87073
Uyeda et al. (2011)	1	00b	11935.6	15608.2	5886	1	0	0	0	0	0	0	0	7.70212	0	0	0	0	6.72812	8.83215	0	0	0	0	0	0	7.70212	7.70212	7.70212
Uyeda et al. (2011)	1	0m0	19807.4	23480.1	5886	1	0.855563	0.855563	7.48512e-17	0.86828	0.00105198	0	1539.63	0	0	0	1183.29	2012.33	0	0	0	0	0	1539.63	1539.63	1539.63	0	0	0
Gingerich (1983)	2	hmb	0	205.724	515	3	0.908055	0.890134	0.00143279	0.897887	0.0027838	0.0633977	-7.31609e-05	0.0345183	0.0489134	0.0790957	-9.48776e-05	-4.81526e-05	0.0244859	0.0447442	0.154502	0.147675	0.160654	8.91856e-08	-1.76816e-06	2.18987e-06	4.09822e-05	-0.000544642	0.000769305
Gingerich (1983)	2	h0b	33.2477	238.972	515	2	0.901595	0.890141	0.00147708	0.897906	0.00277913	0.0664903	0	0.0271683	0.0516443	0.084665	0	0	0.0192363	0.0371249	0.153919	0.147383	0.1589	0	0	0	5.98475e-05	-0.00023644	0.000644933
Gingerich (1983)	2	hm0	196.906	402.63	515	2	0.880097	0.890064	0.000980753	0.897913	0.00277276	0.115841	0.000262624	0	0.0886616	0.152274	2.62537e-05	0.000783034	0	0	0.15413	0.150594	0.157414	1.73829e-07	-5.76433e-07	1.67769e-06	0	0	0
Gingerich (1983)	2	h00	234.388	440.112	515	1	0.890078	0.890078	1.09327e-16	0.898095	0.00273936	0.154393	0	0	0.128003	0.186497	0	0	0	0	0.154393	0.154393	0.154393	0	0	0	0	0	0
Gingerich (1983)	2	0mb	1211.68	1417.41	515	2	0.0373642	0.0314072	0.00289478	0.0434193	0.00667427	0	-0.00144265	0.657323	0	0	-0.00224013	-0.000839408	0.409838	1.02678	0	0	0	-0.00146046	-0.00159048	-0.00136106	0.663723	0.618623	0.722194
Gingerich (1983)	2	00b	1224.93	1430.65	515	1	0	0	0	0	0	0	0	0.613762	0	0	0	0	0.375079	0.993438	0	0	0	0	0	0	0.613762	0.613762	0.613762
Gingerich (1983)	2	0m0	1990.79	2196.52	515	1	0.890078	0.890078	7.96852e-17	0.898095	0.00273936	0	2.43991	0	0	0	0.885438	6.90627	0	0	0	0	0	2.43991	2.43991	2.43991	0	0	0
Henao Diaz et al. (2019)	3	hm0	0	66.012	113	2	0.302249	0.265998	0.0153484	0.231304	0.0467449	1.83154	2.20684e-05	0	1.31199	2.74676	-1.059e-05	3.58017e-05	0	0	10.9713	10.0013	11.7698	-5.78635e-05	-9.34335e-05	4.03169e-06	0	0	0
Henao Diaz et al. (2019)	3	h00	0.593192	66.6052	113	1	0.290193	0.290193	7.07906e-17	0.234107	0.0468805	2.07481	0	0	1.45515	2.96094	0	0	0	0	10.0507	10.0507	10.0507	0	0	0	0	0	0
Henao Diaz et al. (2019)	3	h0b	0.992367	67.0043	113	2	0.295751	0.268901	0.013415	0.232381	0.0466058	1.71941	0	0.00442739	1.17497	2.90149	0	0	-0.00442451	0.00556621	12.4205	10.0352	14.228	0	0	0	-0.0243827	-0.0395575	0.000183078
Henao Diaz et al. (2019)	3	hmb	1.55933	67.5713	113	3	0.305235	0.272313	0.0189282	0.230257	0.0466301	1.9144	4.35301e-05	-0.00482848	1.10223	2.92208	-2.55354e-05	9.18088e-05	-0.00832533	0.00966634	13.8063	8.05833	20.8099	7.5087e-05	-0.000186464	0.000391359	-0.0494426	-0.163845	0.0528064
Henao Diaz et al. (2019)	3	0mb	29.1105	95.1225	113	2	0.107008	0.0790658	0.0118317	0.117657	0.040591	0	-0.000120786	0.0479586	0	0	-0.000192105	-2.98028e-05	0.0312197	0.071496	0	0	0	-0.000680334	-0.000728509	-0.000622181	0.245724	0.236598	0.258017
Henao Diaz et al. (2019)	3	00b	38.5661	104.578	113	1	0	0	0	0	0	0	0	0.0359134	0	0	0	0	0.0235674	0.0476091	0	0	0	0	0	0	0.17397	0.17397	0.17397
Henao Diaz et al. (2019)	3	0m0	118.263	184.275	113	1	0.290193	0.290193	7.92936e-17	0.234107	0.0468805	0	0.000621631	0	0	0	0.000348122	0.00113126	0	0	0	0	0	0.00301128	0.00301126	0.00301131	0	0	0
Ho et al. (2005)	4	hmb	0	-4.30858	17	3	0.66632	0.496069	0.0968902	0.651948	0.094206	0.00131048	-0.156448	0.163169	-0.000301069	0.00185963	-0.281761	-0.0879434	0.116735	0.289112	0.00903293	0.00318441	0.0150461	0.00689677	-0.0945915	0.112517	-0.000912941	-0.0701182	0.0977772
Ho et al. (2005)	4	0mb	1.61322	-2.69537	17	2	0.585323	0.600255	0.0300537	0.279571	0.128925	0	-0.190118	0.198802	0	0	-0.356241	-0.0974355	0.111593	0.370372	0	0	0	-0.181709	-0.222389	-0.157089	0.194262	0.179173	0.227499
Ho et al. (2005)	4	h0b	9.25672	4.94813	17	2	0.359769	0.513108	0.0596755	0.6706	0.0820021	0.0038755	0	0.0433763	-7.94394e-05	0.0146785	0	0	-0.00545386	0.197225	0.00868221	0.00590968	0.0123001	0	0	0	0.00221044	-0.0115206	0.0202886
Ho et al. (2005)	4	h00	10.5974	6.28881	17	1	0.51356	0.51356	9.40203e-17	0.677749	0.0784711	0.00877346	0	0	0.0040389	0.0208118	0	0	0	0	0.00877347	0.00877345	0.0087735	0	0	0	0	0	0
Ho et al. (2005)	4	hm0	12.5534	8.24477	17	2	0.485474	0.504133	0.0739536	0.66691	0.0838062	0.00840894	0.00371087	0	0.00301074	0.0221258	-0.0178536	0.0449516	0	0	0.00870354	0.00698647	0.011035	0.00346413	-0.0100973	0.0264227	0	0	0
Ho et al. (2005)	4	00b	14.3278	10.0192	17	1	0	0	0	0	0	0	0	0.136224	0	0	0	0	0.0519648	0.35613	0	0	0	0	0	0	0.136224	0.136224	0.136224
Ho et al. (2005)	4	0m0	39.7832	35.4746	17	1	0.51356	0.51356	1.23246e-16	0.677749	0.0784711	0	2.11514	0	0	0	0.274085	4.0768	0	0	0	0	0	2.11514	2.11514	2.11514	0	0	0
Barnosky et al. (2011)	5	hmb	0	-4.74247	11	3	0.748003	0.832767	0.0739533	0.669207	0.104667	4.24761e-05	-30.2752	3.39401	5.44014e-06	0.000277853	-64.206	-2.04309	1.32869	6.64332	0.00349989	0.000740806	0.00662276	0.857514	-6.17693	10.3668	-0.0111831	-0.383129	0.855402
Barnosky et al. (2011)	5	h0b	6.36415	1.62169	11	2	0.475705	0.852191	0.050717	0.684006	0.0979806	6.78219e-05	0	2.04134	1.58926e-06	0.000671616	0	0	0.58054	5.82881	0.00346593	0.000830084	0.00665077	0	0	0	0.0326216	-0.0672101	0.471179
Barnosky et al. (2011)	5	0mb	6.56062	1.81816	11	2	0.45904	0.367005	0.0469655	0.235871	0.151726	0	-43.1912	4.62646	0	0	-114.426	9.92485	2.07819	11.6207	0	0	0	-60.5858	-93.8225	-27.4524	6.01654	2.68752	9.18604
Barnosky et al. (2011)	5	00b	11.103	6.36057	11	1	0	0	0	0	0	0	0	3.3156	0	0	0	0	0.962838	5.93964	0	0	0	0	0	0	3.3156	3.3156	3.3156
Barnosky et al. (2011)	5	hm0	20.3206	15.5781	11	2	0.39342	0.839781	0.0621843	0.678317	0.0999411	0.000634592	28.4309	0	0.000104325	0.00709619	2.89198	522.49	0	0	0.00320674	0.00138038	0.00494273	0.699497	-0.512393	5.87992	0	0	0
Barnosky et al. (2011)	5	h00	25.8826	21.1401	11	1	0.868821	0.868821	2.23163e-17	0.701607	0.0813228	0.00299622	0	0	0.000270868	0.00634086	0	0	0	0	0.00299622	0.00299622	0.00299622	0	0	0	0	0	0
Barnosky et al. (2011)	5	0m0	40.5046	35.7621	11	1	0.868821	0.868821	6.2126e-17	0.701607	0.0813228	0	3669.03	0	0	0	33.9466	3669.03	0	0	0	0	0	3669.03	3669.03	3669.03	0	0	0
Pure birth simulation (total time)		hmb	0	-117102	25000	3	0.0216854	0.0144113	4.33561e-05	0.180459	0.00391103	-0.128437	-6.47134e-06	0.115613	-0.142599	-0.112903	-1.01586e-05	-3.42832e-06	0.112839	0.118241	5.16383	4.93398	5.3804	-4.69884e-05	-5.23928e-05	-4.20662e-05	0.123023	0.112264	0.135709
Pure birth simulation (total time)		h0b	28.1032	-117074	25000	2	0.0205038	0.0149233	7.47501e-05	0.179504	0.00398963	-0.119476	0	0.113304	-0.133085	-0.107384	0	0	0.111076	0.115749	5.28714	5.08142	5.49781	0	0	0	0.101734	0.0933704	0.111239
Pure birth simulation (total time)		00b	544.008	-116558	25000	1	0	0	0	0	0	0	0	0.100152	0	0	0	0	0.0982653	0.102034	0	0	0	0	0	0	0.569813	0.562453	0.577707
Pure birth simulation (total time)		0mb	544.85	-116558	25000	2	4.63144e-05	2.89328e-05	4.43699e-08	0.0203062	0.000153921	0	1.30425e-06	0.0999015	0	0	4.71829e-08	1.37595e-06	0.0982643	0.101902	0	0	0	-0.000145746	-0.000146706	-0.000144844	0.600866	0.593345	0.608976
Pure birth simulation (total time)		hm0	11684	-105418	25000	2	0.0155383	0.0144185	4.8465e-05	0.180107	0.0039464	0.332362	6.31862e-05	0	0.318433	0.346076	5.88224e-05	6.758e-05	0	0	5.92986	5.7737	6.08052	1.11226e-05	1.02366e-05	1.19856e-05	0	0	0
Pure birth simulation (total time)		h00	13412.6	-103690	25000	1	0.019575	0.0142981	4.31135e-05	0.180548	0.00393076	0.335121	0	0	0.320286	0.349979	0	0	0	0	5.93157	5.77597	6.08282	0	0	0	0	0	0
Pure birth simulation (total time)		0m0	15898.9	-101203	25000	1	5.26326e-05	4.92076e-05	3.87147e-08	0.031054	0.000231218	0	6.46931e-05	0	0	0	5.97516e-05	6.96343e-05	0	0	0	0	0	2.8549e-05	2.78007e-05	2.93453e-05	0	0	0
Pure birth simulation (no zeros)		hmb	0	-40622.5	17108	3	0.689884	0.573579	0.00457626	0.302247	0.00472161	0.576646	0.000927705	0.0455604	0.563339	0.590336	0.000847077	0.00101034	0.0429417	0.0482145	7.75802	7.37394	8.09902	6.21401e-06	-0.0012276	0.000984734	-0.000484905	-0.0462481	0.0564538
Pure birth simulation (no zeros)		h0b	1042.23	-39580.2	17108	2	0.671004	0.573635	0.00222203	0.302289	0.00472105	0.473058	0	0.0743946	0.465093	0.482168	0	0	0.0733839	0.0753316	7.75666	7.5599	7.92851	0	0	0	-0.000269582	-0.0104989	0.0115651
Pure birth simulation (no zeros)		hm0	2067.37	-38555.1	17108	2	0.67013	0.573621	0.00309412	0.302281	0.00472108	0.784017	0.00225095	0	0.775393	0.792225	0.00221496	0.00228679	0	0	7.75413	7.63519	7.86609	-4.32343e-06	-0.000247917	0.000259776	0	0	0
Pure birth simulation (no zeros)		0mb	15301.5	-25320.9	17108	2	0.244521	0.170017	0.00129018	0.181428	0.00427644	0	-0.00210873	0.168633	0	0	-0.00216866	-0.0020407	0.166432	0.170255	0	0	0	-0.0219261	-0.0222137	-0.0216915	1.14574	1.1393	1.15369
Pure birth simulation (no zeros)		00b	20025.4	-20597.1	17108	1	0	0	0	0	0	0	0	0.129928	0	0	0	0	0.128431	0.131406	0	0	0	0	0	0	0.691295	0.691295	0.691295
Pure birth simulation (no zeros)		h00	27137.7	-13484.7	17108	1	0.573747	0.573747	5.68957e-17	0.302295	0.00472132	1.45692	0	0	1.43612	1.47779	0	0	0	0	7.75174	7.75174	7.75174	0	0	0	0	0	0
Pure birth simulation (no zeros)		0m0	53248.9	12626.5	17108	1	0.573747	0.573747	6.40988e-17	0.302295	0.00472132	0	0.0115869	0	0	0	0.0112355	0.011949	0	0	0	0	0	0.0616493	0.0616493	0.0616493	0	0	0

## Sheet: references
1	Uyeda JC, Hansen TF, Arnold SJ, Pienaar J. The million-year wait for macroevolution bursts. Proceedings of the National Academy of Sciences, U.S.A. 2011; 108: 15908-15913.
2	Gingerich PD. Rates of evolution: effects of time and temporal scaling. Science 1983; 222: 159-161
3	Henao Diaz L, Harmon LJ, Sugawara MTC, Pennell MW. 2019. Macroevolutionary diversification rates show time dependency. Proceedings of the National Academy of Sciences, U.S.A. 2019; 116: 7403-7408
4	Ho SYW, Phillips MJ, Cooper A, Drummond AJ. Time dependency of molecular rate estimates and systematic overestimation of recent divergence times. Molecular Biology and Evolution 2005; 22: 1561-1568
5	Barnosky AD, Matzke N, Tomiya S, Wogen GOU, Swartz B, Quental TB, et al. Has the Earth’s sixth mass extinction already arrived? Nature 2011; 471: 51-57
